# Supplementary material for: Regenerative potential of epicardium-derived extracellular vesicles mediated by conserved miRNA transfer
Source: Cardiovasc Res. 2021 Feb 18;118(2):597–611. doi: 10.1093/cvr/cvab054 (PMC8803084; doi:10.1093/cvr/cvab054)
Supplement: cvab054_Supplementary_Data [file cvab054_supplementary_data.zip]

Archive with 5 entries (4 files):
- cvab054-suppl_data/
- cvab054-suppl_data/Suplementary table1.xlsx
- cvab054-suppl_data/Suplementary table2. Antibody list.xlsx
- cvab054-suppl_data/Supplementary material_WB_Resub mission.pdf
- cvab054-suppl_data/Video S1. Cryoinjury protocol for EHMs.mp4
