# Supplementary material for: Regenerative potential of epicardium-derived extracellular vesicles mediated by conserved miRNA transfer
Source: Cardiovasc Res. 2021 Feb 18;118(2):597–611. doi: 10.1093/cvr/cvab054 (PMC8803084; doi:10.1093/cvr/cvab054)
Supplement: cvab054_Supplementary_Data [file cvab054_supplementary_data.zip › cvab054-suppl_data/Suplementary table1.xlsx]

## Sheet: S72
Gene	Counts
hsa-miR-1307-5p	101
hsa-miR-320a	105
hsa-miR-199b-3p__hsa-miR-199a-3p	93
hsa-miR-1185-5p	4
hsa-miR-3648	1
hsa-miR-138-5p	1
hsa-miR-548h-3p__hsa-miR-548z	2
hsa-miR-941	60
hsa-miR-199a-5p	24
hsa-miR-3687	7
hsa-miR-486-3p	1
hsa-miR-124-5p	2
hsa-let-7a-3p	4
hsa-miR-365b-3p__hsa-miR-365a-3p	2
hsa-miR-99a-5p	105
hsa-miR-29b-3p	4
hsa-miR-181a-2-3p	108
hsa-miR-29a-3p	115
hsa-miR-128-3p	24
hsa-miR-1972	2
hsa-miR-410-3p	116
hsa-miR-409-3p	118
hsa-miR-30e-3p	124
hsa-miR-23a-3p	132
hsa-miR-1-3p	13
hsa-miR-24-3p	1
hsa-miR-30c-5p	63
hsa-miR-194-5p	6
hsa-miR-19b-3p	13
p-hsa-miR-235-3__p-hsa-miR-235-2__p-hsa-miR-235-1	135
hsa-miR-7641	42
hsa-miR-218-5p	1
hsa-miR-450a-5p	1
hsa-miR-144-3p	135
p-hsa-miR-46-1__p-hsa-miR-46-2	7
hsa-miR-222-3p	143
hsa-miR-27a-3p	144
hsa-miR-548k	5
hsa-miR-224-3p	1
hsa-miR-543	7
hsa-miR-92b-3p	151
hsa-miR-541-5p	23
hsa-miR-148a-5p	18
hsa-miR-1277-5p	1
hsa-miR-376c-3p	2
hsa-miR-181c-5p	59
hsa-miR-181d-5p	3
hsa-miR-181c-3p	6
hsa-miR-660-5p	155
hsa-miR-93-5p	175
hsa-miR-193b-3p	10
hsa-miR-193a-3p	6
hsa-miR-452-5p	3
hsa-miR-6854-5p	2
hsa-miR-221-3p	197
hsa-miR-28-5p	19
hsa-miR-708-5p	1
hsa-miR-3142	1
hsa-miR-148b-5p	5
hsa-miR-369-3p	5
hsa-miR-23b-3p	197
hsa-miR-487a-3p	2
hsa-miR-382-3p	3
hsa-miR-362-5p	2
hsa-miR-487b-3p	6
hsa-miR-425-5p	73
hsa-miR-501-3p	29
hsa-miR-502-3p	2
hsa-miR-31-5p	203
hsa-miR-652-3p	4
hsa-miR-3938	3
hsa-miR-363-3p	4
hsa-miR-214-3p	3
hsa-miR-125b-5p	221
hsa-miR-1273g-3p	24
hsa-miR-181a-3p	51
hsa-miR-4286	7
hsa-miR-454-5p	3
hsa-miR-132-5p	4
hsa-miR-221-5p	4
hsa-miR-212-5p	4
hsa-miR-125b-1-3p	78
hsa-miR-1306-3p	2
hsa-miR-136-5p	13
hsa-miR-1307-3p	15
hsa-miR-130b-5p	7
hsa-miR-29a-5p	2
hsa-miR-17-3p	1
hsa-miR-324-3p	2
hsa-miR-378b	1
hsa-miR-1246	229
hsa-miR-3176	1
hsa-miR-27b-5p	21
hsa-miR-485-5p	1
hsa-let-7d-5p	41
hsa-miR-369-5p	8
hsa-miR-210-5p	12
hsa-miR-500a-3p	233
hsa-miR-140-3p	250
hsa-miR-423-3p	53
hsa-miR-181b-5p	266
hsa-miR-34c-5p	9
hsa-miR-604	1
hsa-miR-185-3p	1
hsa-miR-4488	8
hsa-miR-409-5p	1
hsa-miR-208a-3p	5
hsa-miR-655-3p	1
hsa-miR-421	65
hsa-miR-1468-5p	284
hsa-miR-411-5p	290
hsa-miR-539-3p	6
hsa-miR-1260b	3
hsa-miR-2355-5p	6
hsa-miR-502-5p	6
hsa-miR-215-5p	10
hsa-miR-183-5p	291
hsa-miR-4642	1
hsa-miR-218-1-3p	9
hsa-miR-576-5p	2
hsa-miR-424-3p	5
hsa-miR-151a-5p	299
hsa-miR-30a-3p	317
hsa-miR-10a-3p	2
hsa-miR-7-1-3p	1
hsa-miR-125a-5p	327
hsa-miR-146a-5p	354
hsa-miR-708-3p	21
hsa-miR-99b-3p	7
hsa-miR-100-3p	32
hsa-miR-224-5p	31
hsa-miR-34b-3p	2
hsa-miR-32-3p	1
hsa-miR-323a-3p	3
hsa-miR-142-5p	360
hsa-miR-574-3p	22
hsa-miR-28-3p	361
hsa-miR-424-5p	1
hsa-miR-497-5p	1
hsa-miR-6877-3p	1
hsa-miR-2682-5p	1
hsa-miR-431-3p	3
hsa-miR-8079	1
hsa-miR-301a-3p	62
hsa-miR-301b-3p	7
hsa-miR-130b-3p	22
hsa-miR-130a-3p	95
hsa-miR-140-5p	3
hsa-let-7a-5p	385
hsa-miR-3651	1
hsa-miR-136-3p	18
hsa-miR-200a-5p	4
hsa-miR-532-5p	89
p-hsa-miR-103	448
hsa-let-7i-5p	484
hsa-miR-195-3p	6
hsa-miR-1910-5p	5
hsa-miR-199b-5p	6
hsa-miR-4532	15
hsa-miR-6852-5p	1
hsa-miR-106b-3p	43
hsa-miR-1908-3p	1
hsa-miR-532-3p	8
hsa-miR-3605-3p	2
hsa-miR-1976	2
hsa-miR-134-3p	1
hsa-miR-26b-3p	2
hsa-miR-1267	1
hsa-miR-324-5p	2
hsa-miR-3195	2
hsa-miR-3196	7
hsa-miR-7704	41
hsa-miR-223-5p	2
hsa-miR-16-5p	492
hsa-miR-331-5p	6
hsa-let-7b-3p	1
hsa-miR-98-3p	5
hsa-let-7d-3p	16
hsa-miR-190a-3p	5
hsa-miR-181b-3p	1
hsa-miR-222-5p	12
hsa-miR-188-3p	1
hsa-miR-4497	4
hsa-miR-21-3p	542
hsa-miR-6749-3p	1
hsa-miR-6780a-3p	1
hsa-miR-1343-3p	7
hsa-miR-127-5p	2
hsa-miR-5585-3p	7
hsa-miR-25-3p	551
hsa-miR-1273h-3p	3
hsa-miR-3972	2
hsa-miR-874-3p	3
hsa-let-7i-3p	3
hsa-miR-30c-2-3p	13
hsa-miR-6736-5p	1
hsa-miR-29b-2-5p	2
hsa-let-7g-3p	1
hsa-miR-210-3p	33
hsa-miR-374a-3p	9
hsa-miR-6809-3p	1
hsa-miR-30d-3p	14
hsa-miR-148a-3p	563
hsa-miR-192-5p	583
hsa-miR-382-5p	1
hsa-miR-99b-5p	589
hsa-miR-3929	1
hsa-miR-3141	6
hsa-miR-330-3p	1
hsa-miR-3129-5p	1
hsa-miR-331-3p	8
hsa-miR-345-3p	6
hsa-miR-551a	1
hsa-miR-4508	1
hsa-miR-345-5p	19
hsa-miR-191-3p	4
hsa-miR-3182	8
hsa-miR-3928-3p	1
hsa-miR-144-5p	70
hsa-miR-4454	21
hsa-miR-145-3p	3
hsa-miR-657	2
hsa-miR-3656	9
hsa-miR-4448	3
hsa-miR-4516	22
hsa-miR-4320	4
hsa-miR-4492	2
hsa-miR-4466	1
hsa-miR-6073	2
hsa-miR-877-5p	27
hsa-miR-145-5p	3
hsa-miR-887-3p	5
hsa-miR-6858-5p	2
hsa-miR-3620-5p	4
hsa-miR-1275	1
hsa-miR-5096	4
hsa-miR-106b-5p	12
hsa-miR-20a-5p	3
hsa-miR-200a-3p	9
hsa-miR-132-3p	37
hsa-miR-212-3p	4
hsa-miR-18a-5p	8
hsa-miR-200b-3p	66
hsa-miR-429	3
hsa-miR-590-3p	1
hsa-miR-126-5p	698
hsa-miR-182-5p	774
hsa-miR-30e-5p	820
hsa-miR-127-3p	838
hsa-let-7f-5p	877
hsa-miR-888-5p	1
hsa-miR-577	1
hsa-miR-92a-3p	929
hsa-miR-29c-3p	6
hsa-miR-195-5p	2
hsa-miR-15a-5p	24
hsa-miR-15b-5p	17
hsa-miR-451a	944
hsa-miR-34b-5p	1
hsa-miR-6757-5p	3
hsa-miR-30d-5p	1022
hsa-miR-381-3p	70
hsa-miR-186-5p	1050
hsa-miR-411-3p	2
hsa-miR-379-3p	6
hsa-miR-654-3p	11
hsa-miR-455-5p	15
hsa-miR-299-3p	3
hsa-miR-892c-5p	1
hsa-miR-664a-3p	6
hsa-miR-32-5p	8
hsa-miR-101-3p	1104
hsa-miR-4698	1
hsa-miR-335-5p	81
hsa-miR-125b-2-3p	88
hsa-miR-1226-3p	5
hsa-miR-589-3p	1
hsa-miR-484	22
hsa-miR-545-5p	6
p-hsa-miR-247	1200
hsa-miR-148b-3p	67
hsa-miR-152-3p	24
hsa-miR-361-3p	4
p-hsa-miR-102-1__p-hsa-miR-102-2__p-hsa-miR-102-3	1290
hsa-miR-339-5p	6
hsa-miR-671-3p	12
hsa-miR-3193	2
hsa-miR-205-5p	2
hsa-miR-151a-3p	1312
hsa-miR-146b-5p	2620
hsa-miR-378a-3p	2846
hsa-miR-6741-3p	1
hsa-miR-126-3p	38
hsa-miR-139-5p	1
hsa-miR-342-3p	27
hsa-miR-1304-3p	16
hsa-miR-150-5p	19
hsa-miR-6872-5p	1
hsa-miR-3615	1
hsa-miR-149-5p	6
hsa-miR-6754-3p	2
hsa-miR-432-5p	13
hsa-miR-7706	10
hsa-miR-493-3p	4
hsa-miR-549a	13
hsa-miR-589-5p	31
hsa-miR-26a-5p	2904
hsa-miR-30a-5p	2930
hsa-miR-769-5p	47
hsa-miR-143-3p	3361
hsa-miR-339-3p	2
hsa-miR-3605-5p	1
hsa-miR-6087	3
hsa-miR-3184-5p	2
hsa-let-7e-5p	42
hsa-miR-98-5p	32
hsa-let-7c-5p	45
hsa-let-7b-5p	63
hsa-let-7g-5p	75
hsa-miR-100-5p	3376
hsa-miR-574-5p	3
hsa-miR-3134	31
hsa-miR-891a-5p	1
hsa-miR-3177-3p	1
hsa-miR-5699-5p	2
hsa-miR-146b-3p	6
hsa-miR-24-2-5p	5
hsa-miR-6791-3p	1
hsa-miR-744-5p	24
hsa-miR-7160-5p	1
hsa-miR-1287-5p	2
hsa-miR-184	27
hsa-miR-34a-5p	12
hsa-miR-6739-5p	2
hsa-miR-1293	1
hsa-miR-629-5p	2
hsa-miR-379-5p	4
hsa-miR-412-5p	5
hsa-miR-10b-5p	5626
hsa-miR-30b-5p	21
hsa-miR-181a-5p	6144
hsa-miR-21-5p	7166
hsa-miR-3935	1
hsa-miR-142-3p	20
hsa-miR-223-3p	8
hsa-miR-431-5p	6
hsa-miR-19a-3p	8
hsa-miR-889-3p	6
hsa-miR-155-5p	7
hsa-miR-4775	41
hsa-miR-6866-5p	1
hsa-miR-4662a-5p	4
hsa-miR-1296-5p	1
hsa-miR-340-5p	33
hsa-miR-374a-5p	8
hsa-miR-361-5p	62
hsa-miR-26b-5p	88
hsa-miR-191-5p	9820
hsa-miR-22-3p	10218
hsa-miR-197-3p	6
hsa-miR-5100	1
hsa-miR-204-5p	66
hsa-miR-6873-3p	1
hsa-miR-5706	2
hsa-miR-488-3p	8
hsa-miR-7703	2
hsa-miR-1301-3p	1
hsa-miR-493-5p	10
hsa-miR-4474-3p	1
hsa-miR-1180-3p	4
hsa-miR-27b-3p	10449
hsa-miR-96-5p	2
hsa-miR-375	1
hsa-miR-450b-5p	11
hsa-miR-335-3p	68
p-hsa-miR-52	4
p-hsa-miR-113	68
p-hsa-miR-6	1
p-hsa-miR-256	13
p-hsa-miR-217	2
p-hsa-miR-106	3
p-hsa-miR-232	23
hsa-miR-10a-5p	10994
p-hsa-miR-133	21
p-hsa-miR-73	3
hsa-miR-486-5p	42033

## Sheet: S70
Gene	Counts
hsa-miR-548t-3p__hsa-miR-548aa	1
hsa-miR-320c	1
hsa-let-7e-5p	101
hsa-miR-148b-3p	103
hsa-miR-3158-3p	2
hsa-miR-484	111
hsa-miR-3670	4
hsa-miR-1185-5p	2
hsa-miR-1254	5
hsa-miR-3688-5p	2
hsa-miR-4435	1
hsa-miR-514a-3p	4
hsa-miR-941	77
hsa-miR-199a-5p	14
hsa-miR-3687	18
hsa-miR-486-3p	1
hsa-miR-124-5p	1
hsa-let-7a-3p	17
hsa-miR-6724-5p	3
hsa-miR-6089	7
hsa-miR-365b-3p__hsa-miR-365a-3p	16
hsa-miR-142-3p	113
hsa-miR-29b-3p	11
hsa-miR-106b-3p	114
hsa-miR-196a-5p	2
hsa-miR-106b-5p	114
hsa-miR-128-3p	88
hsa-miR-1972	12
hsa-miR-125b-1-3p	115
hsa-miR-204-5p	116
hsa-miR-1285-3p	1
hsa-miR-9-5p	1
hsa-miR-409-3p	118
hsa-miR-181a-2-3p	131
hsa-miR-509-3p	3
hsa-miR-1-3p	19
hsa-miR-24-3p	1
hsa-miR-1273g-3p	135
hsa-miR-194-5p	20
hsa-miR-19b-3p	86
hsa-let-7b-5p	145
hsa-miR-7641	84
hsa-miR-218-5p	4
hsa-miR-450a-5p	9
hsa-miR-126-3p	146
hsa-miR-15a-5p	155
p-hsa-miR-195-1__p-hsa-miR-195-2	1
hsa-miR-150-5p	161
hsa-miR-548k	10
hsa-miR-224-3p	3
hsa-miR-543	4
hsa-miR-23a-3p	172
hsa-miR-641	5
hsa-miR-541-5p	25
hsa-miR-148a-5p	19
hsa-miR-1277-5p	13
hsa-miR-376c-3p	7
hsa-miR-181c-5p	61
hsa-miR-181d-5p	3
hsa-miR-181c-3p	19
hsa-miR-200b-3p	175
hsa-miR-99a-5p	73
hsa-miR-122-3p	2
hsa-miR-193b-3p	30
hsa-miR-193a-3p	49
hsa-miR-452-5p	14
hsa-miR-3925-5p	1
hsa-miR-1468-5p	177
hsa-miR-28-5p	96
hsa-miR-708-5p	5
hsa-miR-148b-5p	15
hsa-miR-369-3p	70
hsa-miR-320a	178
hsa-miR-656-3p	1
hsa-miR-154-3p	3
hsa-miR-487a-3p	7
hsa-miR-382-3p	4
hsa-miR-362-5p	2
hsa-miR-487b-3p	71
hsa-miR-421	184
hsa-miR-501-3p	36
hsa-miR-502-3p	6
hsa-miR-30b-5p	185
hsa-miR-652-3p	12
hsa-miR-889-5p	3
hsa-miR-4307	1
hsa-miR-363-3p	5
hsa-miR-5002-5p	2
hsa-miR-3613-3p	1
hsa-miR-6847-5p	1
hsa-miR-10b-3p	1
hsa-miR-383-3p	1
hsa-miR-214-3p	6
hsa-miR-125a-3p	5
hsa-miR-660-5p	188
hsa-miR-301a-3p	191
hsa-miR-181a-3p	85
hsa-miR-4286	9
hsa-miR-6840-5p	3
hsa-miR-6801-3p	2
hsa-miR-1247-5p	2
hsa-miR-4485-5p	3
hsa-miR-6827-3p	1
hsa-miR-132-5p	4
hsa-miR-221-5p	12
hsa-miR-212-5p	1
hsa-miR-6777-5p	5
hsa-miR-130a-3p	191
hsa-miR-1306-3p	1
hsa-miR-136-5p	21
hsa-miR-1307-3p	67
hsa-miR-130b-5p	13
hsa-miR-29a-5p	3
hsa-miR-17-3p	9
hsa-miR-20a-3p	3
hsa-miR-324-3p	5
hsa-miR-18a-3p	6
hsa-miR-93-3p	6
hsa-miR-378f	1
hsa-miR-378b	1
hsa-miR-378c	1
hsa-miR-30a-3p	194
hsa-miR-3176	10
hsa-miR-412-3p	1
hsa-miR-4680-5p	1
hsa-miR-27b-5p	40
hsa-miR-6884-5p	1
hsa-miR-485-5p	15
hsa-miR-532-5p	200
hsa-miR-4785	1
hsa-miR-4424	2
hsa-miR-369-5p	13
hsa-miR-107	2
hsa-miR-210-5p	5
hsa-miR-2277-5p	7
hsa-let-7d-5p	209
hsa-miR-92b-3p	212
hsa-let-7g-5p	216
hsa-miR-6876-3p	2
hsa-miR-410-3p	217
hsa-miR-4736	3
hsa-miR-34c-5p	44
hsa-miR-25-5p	4
hsa-miR-365b-5p	10
hsa-miR-4726-5p	5
hsa-miR-296-5p	1
hsa-miR-5001-5p	1
hsa-miR-27a-5p	1
hsa-miR-625-5p	1
hsa-miR-4488	13
hsa-miR-342-5p	1
hsa-miR-409-5p	3
hsa-miR-92a-1-5p	2
hsa-miR-22-5p	9
hsa-miR-208a-3p	11
hsa-miR-655-3p	2
hsa-miR-6723-5p	1
hsa-miR-1185-1-3p	9
hsa-miR-381-3p	236
hsa-miR-561-5p	1
hsa-miR-377-3p	8
hsa-miR-425-5p	243
hsa-miR-335-5p	245
hsa-miR-3127-5p	1
hsa-miR-539-3p	10
hsa-miR-376b-3p	3
hsa-miR-433-3p	2
hsa-miR-5195-3p	1
hsa-miR-1260b	9
hsa-miR-7975	1
hsa-miR-502-5p	2
hsa-miR-639	5
hsa-miR-425-3p	6
hsa-miR-215-5p	16
hsa-miR-1307-5p	263
hsa-miR-628-5p	1
hsa-miR-1263	1
hsa-miR-218-1-3p	17
hsa-miR-576-5p	1
hsa-miR-424-3p	17
hsa-miR-423-3p	287
hsa-miR-26b-5p	289
hsa-miR-17-5p	5
hsa-miR-10a-3p	3
hsa-miR-500a-3p	295
hsa-miR-7704	299
hsa-miR-708-3p	48
hsa-miR-7109-3p	1
hsa-miR-99b-3p	5
hsa-miR-100-3p	13
hsa-miR-224-5p	60
hsa-miR-34a-3p	4
hsa-miR-33a-3p	1
hsa-miR-32-3p	1
hsa-miR-323a-3p	4
hsa-miR-125b-5p	300
hsa-miR-6510-3p	1
hsa-miR-3200-3p	2
hsa-miR-574-3p	61
hsa-miR-27a-3p	315
hsa-miR-1183	1
hsa-miR-424-5p	6
hsa-miR-497-5p	6
hsa-miR-7846-3p	1
hsa-miR-4661-3p	1
hsa-miR-431-3p	1
hsa-miR-140-3p	327
hsa-miR-301b-3p	32
hsa-miR-130b-3p	99
hsa-miR-183-5p	336
hsa-miR-140-5p	9
hsa-miR-101-5p	8
hsa-miR-6874-3p	3
hsa-miR-23b-3p	355
hsa-miR-3651	4
hsa-miR-136-3p	75
hsa-miR-188-5p	7
hsa-miR-4800-3p	2
hsa-miR-200a-5p	4
hsa-miR-144-5p	358
hsa-miR-181b-5p	366
hsa-miR-29a-3p	371
hsa-miR-16-2-3p	12
hsa-miR-195-3p	4
hsa-miR-1306-5p	3
hsa-miR-6501-3p	1
hsa-miR-1910-5p	15
hsa-miR-935	9
hsa-miR-4328	1
hsa-miR-323b-3p	6
hsa-miR-199b-5p	36
hsa-miR-1915-3p	2
hsa-miR-1247-3p	1
hsa-miR-4532	44
hsa-miR-6886-5p	2
hsa-miR-1203	1
hsa-miR-125a-5p	392
hsa-miR-4746-5p	1
hsa-miR-532-3p	7
hsa-miR-3605-3p	6
hsa-miR-1976	1
hsa-miR-146a-3p	1
hsa-miR-326	2
hsa-miR-1236-3p	1
hsa-miR-26b-3p	7
hsa-miR-1267	1
hsa-miR-15b-3p	2
hsa-miR-324-5p	3
hsa-miR-6869-3p	1
hsa-miR-3195	57
hsa-miR-4767	1
hsa-miR-1538	2
hsa-miR-760	1
hsa-miR-3175	2
hsa-miR-3196	68
hsa-miR-221-3p	399
hsa-miR-193b-5p	1
hsa-miR-505-3p	14
hsa-miR-4449	2
hsa-miR-1227-3p	3
hsa-miR-99b-5p	446
hsa-miR-585-5p	6
hsa-miR-331-5p	14
hsa-let-7b-3p	7
hsa-miR-98-3p	13
hsa-let-7f-2-3p	12
hsa-let-7d-3p	54
hsa-let-7e-3p	2
hsa-miR-181b-3p	2
hsa-miR-222-5p	16
hsa-miR-452-3p	7
hsa-miR-4497	50
hsa-miR-222-3p	448
hsa-miR-6780a-3p	1
hsa-miR-378a-5p	2
hsa-miR-1343-3p	3
hsa-miR-6726-3p	5
hsa-miR-3677-3p	2
hsa-miR-7158-3p	16
hsa-miR-127-5p	4
hsa-miR-5585-3p	45
hsa-miR-199b-3p__hsa-miR-199a-3p	493
hsa-miR-3972	1
hsa-miR-874-3p	9
hsa-miR-1269b	4
hsa-miR-1270	2
hsa-miR-328-3p	24
hsa-miR-4298	1
hsa-miR-30c-2-3p	23
hsa-miR-30c-1-3p	10
hsa-miR-1273h-5p	2
hsa-miR-30b-3p	5
hsa-miR-769-3p	1
hsa-miR-4665-5p	1
hsa-miR-29b-2-5p	1
hsa-miR-210-3p	37
hsa-miR-744-3p	1
hsa-miR-374b-3p	3
hsa-miR-374a-3p	25
hsa-miR-718	1
hsa-miR-1271-5p	1
hsa-miR-30d-3p	13
hsa-miR-30e-3p	73
hsa-miR-28-3p	495
hsa-miR-1273d	7
hsa-miR-4511	2
hsa-miR-6507-5p	1
hsa-miR-8087	1
hsa-miR-382-5p	2
hsa-miR-146b-5p	495
hsa-miR-3929	1
hsa-miR-3141	12
hsa-miR-296-3p	3
hsa-miR-3168	2
hsa-miR-4787-3p	3
hsa-miR-330-3p	4
hsa-miR-331-3p	20
hsa-miR-345-3p	8
hsa-miR-370-3p	3
hsa-miR-551a	2
hsa-miR-4508	11
hsa-miR-4787-5p	1
hsa-miR-4521	1
hsa-miR-345-5p	56
hsa-miR-4502	1
hsa-miR-191-3p	10
hsa-miR-619-5p	27
hsa-miR-3182	15
hsa-miR-1273f	1
hsa-miR-21-3p	510
hsa-miR-4454	65
hsa-miR-145-3p	6
hsa-miR-3960	18
hsa-miR-3656	4
hsa-miR-4448	13
hsa-miR-4516	91
hsa-miR-505-5p	4
hsa-miR-4320	1
hsa-miR-4284	6
hsa-miR-5787	2
hsa-miR-6799-5p	1
hsa-miR-4492	10
hsa-miR-4466	7
hsa-miR-6073	3
hsa-miR-143-5p	1
hsa-miR-1273g-5p	2
hsa-miR-877-5p	57
hsa-miR-376a-5p	34
hsa-miR-485-3p	1
hsa-miR-145-5p	8
hsa-miR-887-3p	10
hsa-miR-6126	1
hsa-miR-33b-5p	13
hsa-miR-33a-5p	6
hsa-miR-4535	11
hsa-miR-1275	13
hsa-miR-147b	2
hsa-miR-4652-3p	1
hsa-miR-5096	60
hsa-miR-30c-5p	537
hsa-miR-20a-5p	14
hsa-miR-141-3p	3
hsa-miR-200a-3p	25
hsa-miR-132-3p	42
hsa-miR-212-3p	14
hsa-miR-4485-3p	2
hsa-miR-18a-5p	10
p-hsa-miR-103	574
hsa-miR-429	27
hsa-miR-500a-5p	1
hsa-miR-148a-3p	595
hsa-miR-182-5p	619
hsa-miR-31-5p	642
hsa-miR-93-5p	655
p-hsa-miR-102-1__p-hsa-miR-102-2__p-hsa-miR-102-3	706
hsa-miR-598-3p	4
hsa-miR-577	1
hsa-miR-451b	5
hsa-miR-144-3p	738
hsa-miR-29c-3p	23
hsa-miR-195-5p	2
hsa-miR-411-5p	750
hsa-miR-15b-5p	74
hsa-let-7a-5p	764
hsa-miR-1197	5
hsa-miR-34b-5p	1
hsa-miR-1245b-5p	1
hsa-miR-154-5p	2
hsa-miR-151a-5p	771
hsa-miR-454-3p	6
hsa-miR-192-5p	784
hsa-miR-875-5p	2
hsa-let-7i-5p	857
hsa-miR-135b-5p	4
hsa-miR-411-3p	2
hsa-miR-379-3p	3
hsa-miR-380-3p	2
hsa-miR-654-3p	55
hsa-miR-455-5p	3
hsa-miR-299-3p	1
hsa-miR-664a-3p	10
hsa-miR-32-5p	10
hsa-miR-151a-3p	938
hsa-miR-4698	3
hsa-miR-126-5p	1025
hsa-miR-125b-2-3p	61
hsa-miR-6765-3p	5
hsa-miR-589-3p	2
hsa-miR-3065-3p	4
hsa-miR-25-3p	1035
hsa-miR-545-5p	3
hsa-miR-127-3p	1039
p-hsa-miR-235-3__p-hsa-miR-235-2__p-hsa-miR-235-1	1200
hsa-miR-152-3p	39
hsa-miR-4301	1
hsa-miR-361-3p	22
hsa-miR-6803-3p	2
hsa-miR-16-5p	1362
hsa-miR-339-5p	64
hsa-miR-6716-3p	2
hsa-miR-615-3p	7
hsa-miR-671-3p	7
hsa-miR-340-3p	1
hsa-miR-6727-3p	2
hsa-miR-6747-3p	1
hsa-miR-205-5p	4
hsa-miR-1246	1517
hsa-miR-142-5p	1711
hsa-miR-1292-3p	1
hsa-miR-30d-5p	1864
hsa-miR-6749-5p	3
hsa-let-7f-5p	2012
hsa-miR-139-5p	10
hsa-miR-628-3p	2
hsa-miR-342-3p	68
hsa-miR-1304-3p	20
hsa-miR-186-5p	2101
hsa-miR-3615	23
hsa-miR-7110-3p	2
hsa-miR-3921	3
hsa-miR-330-5p	5
hsa-miR-6839-5p	1
hsa-miR-149-5p	31
hsa-miR-4700-5p	8
hsa-miR-676-5p	3
hsa-miR-6754-3p	1
hsa-miR-432-5p	31
hsa-miR-627-3p	1
hsa-miR-494-3p	15
hsa-miR-7706	5
hsa-miR-493-3p	25
hsa-miR-5585-5p	2
hsa-miR-549a	16
hsa-miR-2277-3p	1
hsa-miR-3661	1
hsa-miR-589-5p	21
hsa-miR-143-3p	2102
hsa-miR-146a-5p	91
hsa-miR-769-5p	86
hsa-miR-100-5p	2152
hsa-miR-3663-3p	1
hsa-miR-339-3p	18
hsa-miR-6087	43
hsa-miR-3184-5p	2
hsa-miR-10b-5p	2193
hsa-miR-98-5p	76
hsa-let-7c-5p	57
hsa-miR-30e-5p	2221
hsa-miR-101-3p	3086
hsa-miR-378a-3p	3867
hsa-miR-496	1
hsa-miR-574-5p	4
hsa-miR-190a-5p	2
hsa-miR-3134	38
hsa-miR-548f-5p	1
hsa-miR-891a-5p	7
hsa-miR-5699-5p	1
hsa-miR-146b-3p	9
hsa-miR-24-2-5p	13
hsa-miR-6820-5p	2
hsa-miR-744-5p	54
hsa-miR-31-3p	1
hsa-miR-1287-5p	1
hsa-miR-206	1
hsa-miR-184	44
hsa-miR-185-5p	7
hsa-miR-4683	4
hsa-miR-1290	1
hsa-miR-34a-5p	20
hsa-miR-1291	4
hsa-miR-4743-5p	1
hsa-miR-1292-5p	1
hsa-miR-6729-5p	1
hsa-miR-664b-5p	21
hsa-miR-7111-5p	2
hsa-miR-193a-5p	1
hsa-miR-6745	1
hsa-miR-1293	2
hsa-miR-412-5p	1
hsa-miR-7107-3p	1
hsa-miR-299-5p	1
hsa-miR-92a-3p	4050
hsa-miR-30a-5p	4264
hsa-miR-451a	4388
hsa-miR-181a-5p	4993
hsa-miR-191-5p	5456
hsa-miR-668-3p	1
hsa-miR-223-3p	64
hsa-miR-346	3
hsa-miR-431-5p	25
hsa-miR-542-3p	5
hsa-miR-134-5p	7
hsa-miR-19a-3p	19
hsa-miR-889-3p	13
hsa-miR-155-5p	19
hsa-miR-4775	87
hsa-miR-4662a-5p	8
hsa-miR-1296-5p	3
hsa-miR-340-5p	47
hsa-miR-374a-5p	16
hsa-miR-361-5p	81
hsa-miR-584-5p	2
hsa-miR-95-3p	2
hsa-miR-10a-5p	6577
hsa-miR-26a-5p	7977
hsa-miR-21-5p	11248
hsa-miR-197-3p	13
hsa-miR-5100	6
hsa-miR-27b-3p	11513
hsa-miR-3944-3p	1
hsa-miR-6873-3p	1
hsa-miR-1299	1
hsa-miR-488-3p	5
hsa-miR-6734-5p	1
hsa-miR-7703	1
hsa-miR-1301-3p	2
hsa-miR-4639-5p	2
hsa-miR-1273e	11
hsa-miR-4804-5p	2
hsa-miR-2110	1
hsa-miR-493-5p	33
hsa-miR-3591-5p	1
hsa-miR-1180-3p	22
p-hsa-miR-247	18340
hsa-miR-96-5p	4
hsa-miR-375	4
hsa-miR-450b-5p	18
hsa-miR-335-3p	63
p-hsa-miR-270	7
p-hsa-miR-113	23
p-hsa-miR-32	3
p-hsa-miR-101	2
p-hsa-miR-138	1
p-hsa-miR-6	10
p-hsa-miR-256	80
p-hsa-miR-114	1
p-hsa-miR-9	1
p-hsa-miR-94	1
p-hsa-miR-164	1
p-hsa-miR-105	2
p-hsa-miR-124	14
p-hsa-miR-121	5
p-hsa-miR-225	9
p-hsa-miR-125	9
p-hsa-miR-106	30
p-hsa-miR-232	70
hsa-miR-22-3p	20426
p-hsa-miR-42	2
p-hsa-miR-133	27
p-hsa-miR-27	2
p-hsa-miR-104	1
hsa-miR-486-5p	24717
p-hsa-miR-208	1

## Sheet: S71
Gene	Counts
hsa-miR-93-5p	119
hsa-miR-181b-5p	62
hsa-miR-1244	4
hsa-miR-199b-3p__hsa-miR-199a-3p	90
hsa-miR-1185-5p	3
hsa-miR-1254	2
hsa-miR-376a-3p	1
hsa-miR-199a-5p	4
hsa-let-7a-3p	4
hsa-miR-365b-3p__hsa-miR-365a-3p	2
hsa-miR-151a-3p	125
hsa-miR-29b-3p	2
hsa-miR-144-3p	144
hsa-miR-196a-5p	2
p-hsa-miR-235-3__p-hsa-miR-235-2__p-hsa-miR-235-1	159
hsa-miR-128-3p	15
hsa-miR-125b-5p	40
hsa-miR-192-5p	168
hsa-miR-1285-3p	2
hsa-let-7a-5p	171
p-hsa-miR-103	181
hsa-miR-1-3p	17
hsa-miR-24-3p	5
hsa-miR-30c-5p	45
hsa-miR-194-5p	2
hsa-miR-19b-3p	16
hsa-miR-30d-5p	182
hsa-miR-7641	28
hsa-let-7i-5p	192
hsa-miR-10a-5p	204
hsa-miR-320a	26
hsa-miR-30a-5p	225
hsa-miR-320e	1
hsa-miR-3173-3p	7
hsa-miR-541-5p	8
hsa-miR-148a-5p	1
hsa-miR-181c-5p	19
hsa-miR-181c-3p	1
hsa-miR-25-3p	245
hsa-miR-99a-5p	11
hsa-miR-193b-3p	1
hsa-miR-193a-3p	7
hsa-miR-411-5p	248
hsa-miR-940	2
hsa-miR-148b-5p	12
hsa-miR-369-3p	10
hsa-miR-7705	1
hsa-miR-410-3p	51
hsa-miR-487a-3p	2
hsa-miR-382-3p	1
hsa-miR-487b-3p	25
hsa-miR-425-5p	67
hsa-miR-1246	69
hsa-miR-652-3p	2
hsa-miR-363-3p	1
hsa-miR-4709-5p	1
hsa-miR-383-3p	1
hsa-miR-181a-2-3p	18
hsa-miR-1273g-3p	18
hsa-miR-181a-3p	11
hsa-miR-4286	4
hsa-miR-132-5p	3
hsa-miR-3140-5p	2
hsa-miR-4421	1
hsa-miR-125b-1-3p	46
hsa-miR-1250-5p	1
hsa-miR-136-5p	19
hsa-miR-1307-3p	5
hsa-miR-130b-5p	1
hsa-miR-29a-5p	1
hsa-miR-17-3p	4
hsa-miR-18a-3p	3
hsa-miR-378a-3p	56
hsa-miR-3176	1
hsa-miR-3185	5
hsa-miR-504-5p	3
hsa-miR-27b-5p	6
hsa-miR-485-5p	2
hsa-let-7d-5p	36
hsa-miR-369-5p	3
hsa-miR-210-5p	3
hsa-miR-222-3p	59
hsa-miR-221-3p	57
hsa-miR-423-3p	23
hsa-miR-671-5p	1
hsa-miR-3167	1
hsa-miR-31-5p	72
hsa-miR-34c-5p	5
hsa-miR-4488	3
hsa-miR-494-5p	1
hsa-miR-22-5p	2
hsa-miR-208a-3p	1
hsa-miR-1185-1-3p	1
hsa-miR-421	14
hsa-miR-23b-3p	35
hsa-miR-23a-3p	11
hsa-miR-376b-3p	1
hsa-miR-433-3p	3
hsa-miR-1260b	1
hsa-miR-215-5p	2
hsa-miR-500a-3p	7
hsa-miR-218-1-3p	2
hsa-miR-450a-2-3p	1
hsa-miR-424-3p	5
hsa-let-7f-5p	258
hsa-miR-30e-5p	265
hsa-miR-21-3p	73
hsa-miR-142-5p	308
hsa-miR-708-3p	1
hsa-miR-7109-3p	7
hsa-miR-100-3p	9
hsa-miR-224-5p	4
hsa-miR-34b-3p	1
hsa-miR-323a-3p	1
hsa-miR-99b-5p	28
hsa-miR-6510-3p	1
hsa-miR-574-3p	5
hsa-miR-28-3p	46
hsa-miR-497-5p	3
hsa-miR-4446-3p	3
hsa-miR-301a-3p	45
hsa-miR-301b-3p	4
hsa-miR-130b-3p	16
hsa-miR-130a-3p	17
hsa-miR-101-5p	3
hsa-miR-183-5p	310
hsa-miR-3651	1
hsa-miR-136-3p	29
hsa-miR-200a-5p	3
hsa-miR-4757-3p	1
hsa-miR-532-5p	4
hsa-miR-126-5p	317
hsa-miR-127-3p	321
hsa-miR-16-2-3p	2
hsa-miR-195-3p	1
hsa-miR-3614-5p	1
hsa-miR-4691-3p	1
hsa-miR-3155a	3
hsa-miR-1910-5p	10
hsa-miR-199b-5p	8
hsa-miR-1247-3p	1
hsa-miR-4532	12
hsa-miR-106b-3p	27
hsa-miR-1908-3p	1
hsa-miR-1181	1
hsa-miR-26a-2-3p	1
hsa-miR-3195	5
hsa-miR-1538	4
hsa-miR-760	1
hsa-miR-3196	16
hsa-miR-1237-5p	1
hsa-miR-7704	99
hsa-miR-505-3p	13
hsa-miR-223-5p	1
p-hsa-miR-102-1__p-hsa-miR-102-2__p-hsa-miR-102-3	337
hsa-miR-331-5p	4
hsa-let-7b-3p	11
hsa-let-7d-3p	6
hsa-let-7e-3p	2
hsa-miR-222-5p	2
hsa-miR-4497	11
hsa-miR-1468-5p	82
hsa-miR-1343-3p	4
hsa-miR-3677-3p	1
hsa-miR-5585-3p	6
hsa-miR-16-5p	378
hsa-let-7i-3p	2
hsa-miR-328-3p	3
hsa-miR-6878-3p	5
hsa-miR-30c-1-3p	3
hsa-miR-210-3p	12
hsa-miR-30e-3p	10
hsa-miR-30a-3p	2
hsa-miR-1273d	1
hsa-miR-337-5p	3
hsa-miR-409-3p	57
hsa-miR-3141	11
hsa-miR-296-3p	1
hsa-miR-3168	3
hsa-miR-1322	3
hsa-miR-330-3p	2
hsa-miR-345-3p	4
hsa-miR-370-3p	11
hsa-miR-4508	7
hsa-miR-4787-5p	1
hsa-miR-191-3p	3
hsa-miR-619-5p	2
hsa-miR-3182	1
hsa-miR-144-5p	62
hsa-miR-4454	7
hsa-miR-657	2
hsa-miR-3656	2
hsa-miR-4448	2
hsa-miR-4516	14
hsa-miR-505-5p	2
hsa-miR-4492	1
hsa-miR-143-5p	1
hsa-miR-877-5p	6
hsa-miR-376a-5p	10
hsa-miR-5571-3p	2
hsa-miR-203a-3p	2
hsa-miR-887-3p	4
hsa-miR-183-3p	1
hsa-miR-6869-5p	1
hsa-miR-33b-5p	1
hsa-miR-33a-5p	1
hsa-miR-4535	40
hsa-miR-552-5p	3
hsa-miR-5096	4
hsa-miR-106b-5p	20
hsa-miR-20a-5p	10
hsa-miR-5688	1
hsa-miR-141-3p	2
hsa-miR-132-3p	5
hsa-miR-4485-3p	2
hsa-miR-200b-3p	4
hsa-miR-186-5p	381
hsa-miR-140-3p	35
hsa-miR-660-5p	21
hsa-miR-100-5p	390
hsa-miR-143-3p	598
hsa-miR-29a-3p	18
hsa-miR-29c-3p	2
hsa-miR-15a-5p	23
hsa-miR-15b-5p	18
hsa-miR-101-3p	602
hsa-miR-21-5p	635
hsa-miR-381-3p	63
hsa-miR-10b-5p	676
hsa-miR-411-3p	7
hsa-miR-654-3p	13
hsa-miR-455-5p	5
hsa-miR-92b-3p	34
hsa-miR-335-5p	5
hsa-miR-125b-2-3p	13
hsa-miR-545-3p	1
hsa-miR-484	20
hsa-miR-148a-3p	80
hsa-miR-148b-3p	10
hsa-miR-152-3p	3
hsa-miR-885-5p	1
hsa-miR-662	2
hsa-miR-125a-5p	21
hsa-miR-339-5p	15
hsa-miR-671-3p	2
hsa-miR-205-5p	4
hsa-miR-1307-5p	38
hsa-miR-151a-5p	69
hsa-miR-92a-3p	843
hsa-miR-1234-3p	2
hsa-miR-6499-5p	3
hsa-miR-126-3p	51
hsa-miR-342-3p	24
hsa-miR-1304-3p	1
hsa-miR-150-5p	41
hsa-miR-3615	1
hsa-miR-6839-5p	34
hsa-miR-6754-3p	1
hsa-miR-432-5p	9
hsa-miR-581	1
hsa-miR-494-3p	3
hsa-miR-6806-3p	2
hsa-miR-493-3p	6
hsa-miR-549a	3
hsa-miR-589-5p	6
hsa-miR-146b-5p	75
hsa-miR-146a-5p	52
hsa-miR-769-5p	6
hsa-miR-191-5p	896
hsa-miR-339-3p	4
hsa-miR-5008-5p	2
hsa-miR-6087	13
hsa-miR-6804-5p	1
hsa-let-7e-5p	6
hsa-miR-98-5p	4
hsa-let-7c-5p	3
hsa-let-7b-5p	39
hsa-let-7g-5p	32
hsa-miR-27b-3p	907
hsa-miR-3134	32
hsa-miR-744-5p	2
hsa-miR-184	32
hsa-miR-34a-5p	4
hsa-miR-181a-5p	957
hsa-miR-30b-5p	22
hsa-miR-451a	1048
hsa-miR-26a-5p	1066
hsa-miR-142-3p	25
hsa-miR-223-3p	12
hsa-miR-431-5p	2
hsa-miR-134-5p	1
hsa-miR-19a-3p	5
hsa-miR-6793-5p	1
hsa-miR-155-5p	7
hsa-miR-340-5p	8
hsa-miR-361-5p	3
hsa-miR-26b-5p	60
hsa-miR-27a-3p	41
hsa-miR-22-3p	1680
hsa-miR-5100	2
hsa-miR-7154-5p	2
hsa-miR-204-5p	27
hsa-miR-1299	5
hsa-miR-1273e	1
hsa-miR-2110	3
hsa-miR-493-5p	10
hsa-miR-1180-3p	3
hsa-miR-182-5p	12
hsa-miR-375	1
hsa-miR-1305	1
hsa-miR-450b-5p	2
hsa-miR-335-3p	7
p-hsa-miR-113	5
p-hsa-miR-33	1
p-hsa-miR-6	1
p-hsa-miR-256	6
p-hsa-miR-9	1
p-hsa-miR-214	1
p-hsa-miR-106	2
p-hsa-miR-232	23
p-hsa-miR-247	2371
p-hsa-miR-133	18
p-hsa-miR-73	6
hsa-miR-486-5p	9339

## Sheet: fq_sr_Cristina_A_1
Gene	Counts
hsa-miR-181a-5p	43
hsa-miR-181b-5p	1
hsa-miR-199b-3p__hsa-miR-199a-3p	1
hsa-miR-941	1
hsa-let-7a-3p	1
hsa-miR-101-3p	13
hsa-miR-16-5p	9
hsa-miR-92a-3p	30
hsa-miR-128-3p	1
hsa-miR-22-3p	104
hsa-let-7f-5p	15
hsa-let-7a-5p	17
hsa-miR-1-3p	9
hsa-miR-19b-3p	1
hsa-miR-26a-5p	35
p-hsa-miR-235-3__p-hsa-miR-235-2__p-hsa-miR-235-1	5
p-hsa-miR-102-1__p-hsa-miR-102-2__p-hsa-miR-102-3	12
hsa-miR-320a	1
hsa-miR-451a	24
hsa-miR-100-5p	24
hsa-miR-99a-5p	2
hsa-miR-183-5p	170
hsa-miR-369-3p	1
hsa-miR-410-3p	1
hsa-miR-425-5p	1
hsa-miR-1246	8
hsa-miR-181a-2-3p	1
hsa-miR-6777-5p	1
hsa-miR-1307-3p	1
hsa-miR-378b	1
hsa-miR-378a-3p	25
hsa-miR-222-3p	2
hsa-miR-221-3p	2
hsa-miR-31-5p	1
hsa-miR-23b-3p	4
hsa-miR-23a-3p	2
hsa-miR-500a-3p	2
hsa-miR-186-5p	11
hsa-miR-93-5p	5
hsa-miR-21-3p	4
hsa-miR-191-5p	51
hsa-miR-224-5p	3
hsa-miR-99b-5p	4
hsa-miR-28-3p	1
hsa-miR-301a-3p	1
hsa-miR-130b-3p	1
hsa-miR-130a-3p	1
hsa-miR-142-5p	12
hsa-miR-126-5p	3
hsa-miR-25-3p	2
hsa-miR-1538	1
hsa-miR-7704	1
hsa-miR-151a-3p	4
hsa-let-7f-2-3p	1
hsa-miR-192-5p	6
hsa-miR-30c-2-3p	1
hsa-miR-30e-3p	1
hsa-miR-409-3p	1
hsa-miR-144-5p	2
hsa-miR-4448	2
hsa-miR-4516	1
hsa-miR-877-5p	1
hsa-miR-3620-5p	1
hsa-miR-144-3p	3
hsa-miR-140-3p	2
hsa-miR-660-5p	4
hsa-miR-10b-5p	25
hsa-miR-10a-5p	49
hsa-miR-29a-3p	2
hsa-miR-21-5p	43
hsa-miR-411-5p	5
hsa-miR-381-3p	1
hsa-miR-486-5p	178
hsa-miR-32-5p	1
hsa-miR-92b-3p	2
hsa-miR-1226-3p	1
hsa-miR-148a-3p	2
hsa-miR-148b-3p	3
hsa-miR-125a-5p	1
hsa-miR-151a-5p	1
hsa-miR-127-3p	4
hsa-miR-342-3p	1
hsa-miR-6839-5p	1
hsa-miR-146b-5p	16
hsa-miR-146a-5p	1
hsa-miR-143-3p	14
hsa-miR-4784	1
hsa-let-7b-5p	1
hsa-let-7i-5p	5
hsa-miR-3134	34
hsa-miR-184	29
hsa-miR-34a-5p	2
hsa-miR-30d-5p	13
hsa-miR-30b-5p	1
hsa-miR-30a-5p	23
hsa-miR-30e-5p	9
hsa-miR-142-3p	1
hsa-miR-361-5p	2
hsa-miR-26b-5p	3
hsa-miR-27b-3p	66
hsa-miR-204-5p	1
hsa-miR-182-5p	3
p-hsa-miR-232	1
p-hsa-miR-103	1
p-hsa-miR-247	59

## Sheet: All Three >100
hsa-miR-1307-5p	101
hsa-miR-320a	105
hsa-miR-99a-5p	105
hsa-miR-181a-2-3p	108
hsa-miR-29a-3p	115
hsa-miR-410-3p	116
hsa-miR-409-3p	118
hsa-miR-30e-3p	124
hsa-miR-23a-3p	132
p-hsa-miR-235-3__p-hsa-miR-235-2__p-hsa-miR-235-1	135
hsa-miR-144-3p	135
hsa-miR-222-3p	143
hsa-miR-27a-3p	144
hsa-miR-92b-3p	151
hsa-miR-660-5p	155
hsa-miR-93-5p	175
hsa-miR-221-3p	197
hsa-miR-23b-3p	197
hsa-miR-31-5p	203
hsa-miR-125b-5p	221
hsa-miR-1246	229
hsa-miR-500a-3p	233
hsa-miR-140-3p	250
hsa-miR-181b-5p	266
hsa-miR-1468-5p	284
hsa-miR-411-5p	290
hsa-miR-183-5p	291
hsa-miR-151a-5p	299
hsa-miR-30a-3p	317
hsa-miR-125a-5p	327
hsa-miR-146a-5p	354
hsa-miR-142-5p	360
hsa-miR-28-3p	361
hsa-let-7a-5p	385
p-hsa-miR-103	448
hsa-let-7i-5p	484
hsa-miR-16-5p	492
hsa-miR-21-3p	542
hsa-miR-25-3p	551
hsa-miR-148a-3p	563
hsa-miR-192-5p	583
hsa-miR-99b-5p	589
hsa-miR-126-5p	698
hsa-miR-182-5p	774
hsa-miR-30e-5p	820
hsa-miR-127-3p	838
hsa-let-7f-5p	877
hsa-miR-92a-3p	929
hsa-miR-451a	944
hsa-miR-30d-5p	1022
hsa-miR-186-5p	1050
hsa-miR-101-3p	1104
p-hsa-miR-247	1200
p-hsa-miR-102-1__p-hsa-miR-102-2__p-hsa-miR-102-3	1290
hsa-miR-151a-3p	1312
hsa-miR-146b-5p	2620
hsa-miR-378a-3p	2846
hsa-miR-26a-5p	2904
hsa-miR-30a-5p	2930
hsa-miR-143-3p	3361
hsa-miR-100-5p	3376
hsa-miR-10b-5p	5626
hsa-miR-181a-5p	6144
hsa-miR-21-5p	7166
hsa-miR-191-5p	9820
hsa-miR-22-3p	10218
hsa-miR-27b-3p	10449
hsa-miR-10a-5p	10994
hsa-miR-486-5p	42033
hsa-let-7e-5p	101
hsa-miR-148b-3p	103
hsa-miR-484	111
hsa-miR-142-3p	113
hsa-miR-106b-3p	114
hsa-miR-106b-5p	114
hsa-miR-125b-1-3p	115
hsa-miR-204-5p	116
hsa-miR-409-3p	118
hsa-miR-181a-2-3p	131
hsa-miR-1273g-3p	135
hsa-let-7b-5p	145
hsa-miR-126-3p	146
hsa-miR-15a-5p	155
hsa-miR-150-5p	161
hsa-miR-23a-3p	172
hsa-miR-200b-3p	175
hsa-miR-1468-5p	177
hsa-miR-320a	178
hsa-miR-421	184
hsa-miR-30b-5p	185
hsa-miR-660-5p	188
hsa-miR-301a-3p	191
hsa-miR-130a-3p	191
hsa-miR-30a-3p	194
hsa-miR-532-5p	200
hsa-let-7d-5p	209
hsa-miR-92b-3p	212
hsa-let-7g-5p	216
hsa-miR-410-3p	217
hsa-miR-381-3p	236
hsa-miR-425-5p	243
hsa-miR-335-5p	245
hsa-miR-1307-5p	263
hsa-miR-423-3p	287
hsa-miR-26b-5p	289
hsa-miR-500a-3p	295
hsa-miR-7704	299
hsa-miR-125b-5p	300
hsa-miR-27a-3p	315
hsa-miR-140-3p	327
hsa-miR-183-5p	336
hsa-miR-23b-3p	355
hsa-miR-144-5p	358
hsa-miR-181b-5p	366
hsa-miR-29a-3p	371
hsa-miR-125a-5p	392
hsa-miR-221-3p	399
hsa-miR-99b-5p	446
hsa-miR-222-3p	448
hsa-miR-199b-3p__hsa-miR-199a-3p	493
hsa-miR-28-3p	495
hsa-miR-146b-5p	495
hsa-miR-21-3p	510
hsa-miR-30c-5p	537
p-hsa-miR-103	574
hsa-miR-148a-3p	595
hsa-miR-182-5p	619
hsa-miR-31-5p	642
hsa-miR-93-5p	655
p-hsa-miR-102-1__p-hsa-miR-102-2__p-hsa-miR-102-3	706
hsa-miR-144-3p	738
hsa-miR-411-5p	750
hsa-let-7a-5p	764
hsa-miR-151a-5p	771
hsa-miR-192-5p	784
hsa-let-7i-5p	857
hsa-miR-151a-3p	938
hsa-miR-126-5p	1025
hsa-miR-25-3p	1035
hsa-miR-127-3p	1039
p-hsa-miR-235-3__p-hsa-miR-235-2__p-hsa-miR-235-1	1200
hsa-miR-16-5p	1362
hsa-miR-1246	1517
hsa-miR-142-5p	1711
hsa-miR-30d-5p	1864
hsa-let-7f-5p	2012
hsa-miR-186-5p	2101
hsa-miR-143-3p	2102
hsa-miR-100-5p	2152
hsa-miR-10b-5p	2193
hsa-miR-30e-5p	2221
hsa-miR-101-3p	3086
hsa-miR-378a-3p	3867
hsa-miR-92a-3p	4050
hsa-miR-30a-5p	4264
hsa-miR-451a	4388
hsa-miR-181a-5p	4993
hsa-miR-191-5p	5456
hsa-miR-10a-5p	6577
hsa-miR-26a-5p	7977
hsa-miR-21-5p	11248
hsa-miR-27b-3p	11513
p-hsa-miR-247	18340
hsa-miR-22-3p	20426
hsa-miR-486-5p	24717
hsa-miR-93-5p	119
hsa-miR-151a-3p	125
hsa-miR-144-3p	144
p-hsa-miR-235-3__p-hsa-miR-235-2__p-hsa-miR-235-1	159
hsa-miR-192-5p	168
hsa-let-7a-5p	171
p-hsa-miR-103	181
hsa-miR-30d-5p	182
hsa-let-7i-5p	192
hsa-miR-10a-5p	204
hsa-miR-30a-5p	225
hsa-miR-25-3p	245
hsa-miR-411-5p	248
hsa-let-7f-5p	258
hsa-miR-30e-5p	265
hsa-miR-142-5p	308
hsa-miR-183-5p	310
hsa-miR-126-5p	317
hsa-miR-127-3p	321
p-hsa-miR-102-1__p-hsa-miR-102-2__p-hsa-miR-102-3	337
hsa-miR-16-5p	378
hsa-miR-186-5p	381
hsa-miR-100-5p	390
hsa-miR-143-3p	598
hsa-miR-101-3p	602
hsa-miR-21-5p	635
hsa-miR-10b-5p	676
hsa-miR-92a-3p	843
hsa-miR-191-5p	896
hsa-miR-27b-3p	907
hsa-miR-181a-5p	957
hsa-miR-451a	1048
hsa-miR-26a-5p	1066
hsa-miR-22-3p	1680
p-hsa-miR-247	2371
hsa-miR-486-5p	9339

## Sheet: S70 vs S72 (>100ct)
Gene	Count	Sample
hsa-miR-1307-5p	101	S72
hsa-miR-320a	105	S72
hsa-miR-99a-5p	105	S72
hsa-miR-181a-2-3p	108	S72
hsa-miR-29a-3p	115	S72
hsa-miR-410-3p	116	S72
hsa-miR-409-3p	118	S72
hsa-miR-30e-3p	124	S72
hsa-miR-23a-3p	132	S72
p-hsa-miR-235-3__p-hsa-miR-235-2__p-hsa-miR-235-1	135	S72
hsa-miR-144-3p	135	S72
hsa-miR-222-3p	143	S72
hsa-miR-27a-3p	144	S72
hsa-miR-92b-3p	151	S72
hsa-miR-660-5p	155	S72
hsa-miR-93-5p	175	S72
hsa-miR-221-3p	197	S72
hsa-miR-23b-3p	197	S72
hsa-miR-31-5p	203	S72
hsa-miR-125b-5p	221	S72
hsa-miR-1246	229	S72
hsa-miR-500a-3p	233	S72
hsa-miR-140-3p	250	S72
hsa-miR-181b-5p	266	S72
hsa-miR-1468-5p	284	S72
hsa-miR-411-5p	290	S72
hsa-miR-183-5p	291	S72
hsa-miR-151a-5p	299	S72
hsa-miR-30a-3p	317	S72
hsa-miR-125a-5p	327	S72
hsa-miR-146a-5p	354	S72
hsa-miR-142-5p	360	S72
hsa-miR-28-3p	361	S72
hsa-let-7a-5p	385	S72
p-hsa-miR-103	448	S72
hsa-let-7i-5p	484	S72
hsa-miR-16-5p	492	S72
hsa-miR-21-3p	542	S72
hsa-miR-25-3p	551	S72
hsa-miR-148a-3p	563	S72
hsa-miR-192-5p	583	S72
hsa-miR-99b-5p	589	S72
hsa-miR-126-5p	698	S72
hsa-miR-182-5p	774	S72
hsa-miR-30e-5p	820	S72
hsa-miR-127-3p	838	S72
hsa-let-7f-5p	877	S72
hsa-miR-92a-3p	929	S72
hsa-miR-451a	944	S72
hsa-miR-30d-5p	1022	S72
hsa-miR-186-5p	1050	S72
hsa-miR-101-3p	1104	S72
p-hsa-miR-247	1200	S72
p-hsa-miR-102-1__p-hsa-miR-102-2__p-hsa-miR-102-3	1290	S72
hsa-miR-151a-3p	1312	S72
hsa-miR-146b-5p	2620	S72
hsa-miR-378a-3p	2846	S72
hsa-miR-26a-5p	2904	S72
hsa-miR-30a-5p	2930	S72
hsa-miR-143-3p	3361	S72
hsa-miR-100-5p	3376	S72
hsa-miR-10b-5p	5626	S72
hsa-miR-181a-5p	6144	S72
hsa-miR-21-5p	7166	S72
hsa-miR-191-5p	9820	S72
hsa-miR-22-3p	10218	S72
hsa-miR-27b-3p	10449	S72
hsa-miR-10a-5p	10994	S72
hsa-miR-486-5p	42033	S72
hsa-let-7e-5p	101	S70
hsa-miR-148b-3p	103	S70
hsa-miR-484	111	S70
hsa-miR-142-3p	113	S70
hsa-miR-106b-3p	114	S70
hsa-miR-106b-5p	114	S70
hsa-miR-125b-1-3p	115	S70
hsa-miR-204-5p	116	S70
hsa-miR-409-3p	118	S70
hsa-miR-181a-2-3p	131	S70
hsa-miR-1273g-3p	135	S70
hsa-let-7b-5p	145	S70
hsa-miR-126-3p	146	S70
hsa-miR-15a-5p	155	S70
hsa-miR-150-5p	161	S70
hsa-miR-23a-3p	172	S70
hsa-miR-200b-3p	175	S70
hsa-miR-1468-5p	177	S70
hsa-miR-320a	178	S70
hsa-miR-421	184	S70
hsa-miR-30b-5p	185	S70
hsa-miR-660-5p	188	S70
hsa-miR-301a-3p	191	S70
hsa-miR-130a-3p	191	S70
hsa-miR-30a-3p	194	S70
hsa-miR-532-5p	200	S70
hsa-let-7d-5p	209	S70
hsa-miR-92b-3p	212	S70
hsa-let-7g-5p	216	S70
hsa-miR-410-3p	217	S70
hsa-miR-381-3p	236	S70
hsa-miR-425-5p	243	S70
hsa-miR-335-5p	245	S70
hsa-miR-1307-5p	263	S70
hsa-miR-423-3p	287	S70
hsa-miR-26b-5p	289	S70
hsa-miR-500a-3p	295	S70
hsa-miR-7704	299	S70
hsa-miR-125b-5p	300	S70
hsa-miR-27a-3p	315	S70
hsa-miR-140-3p	327	S70
hsa-miR-183-5p	336	S70
hsa-miR-23b-3p	355	S70
hsa-miR-144-5p	358	S70
hsa-miR-181b-5p	366	S70
hsa-miR-29a-3p	371	S70
hsa-miR-125a-5p	392	S70
hsa-miR-221-3p	399	S70
hsa-miR-99b-5p	446	S70
hsa-miR-222-3p	448	S70
hsa-miR-199b-3p__hsa-miR-199a-3p	493	S70
hsa-miR-28-3p	495	S70
hsa-miR-146b-5p	495	S70
hsa-miR-21-3p	510	S70
hsa-miR-30c-5p	537	S70
p-hsa-miR-103	574	S70
hsa-miR-148a-3p	595	S70
hsa-miR-182-5p	619	S70
hsa-miR-31-5p	642	S70
hsa-miR-93-5p	655	S70
p-hsa-miR-102-1__p-hsa-miR-102-2__p-hsa-miR-102-3	706	S70
hsa-miR-144-3p	738	S70
hsa-miR-411-5p	750	S70
hsa-let-7a-5p	764	S70
hsa-miR-151a-5p	771	S70
hsa-miR-192-5p	784	S70
hsa-let-7i-5p	857	S70
hsa-miR-151a-3p	938	S70
hsa-miR-126-5p	1025	S70
hsa-miR-25-3p	1035	S70
hsa-miR-127-3p	1039	S70
p-hsa-miR-235-3__p-hsa-miR-235-2__p-hsa-miR-235-1	1200	S70
hsa-miR-16-5p	1362	S70
hsa-miR-1246	1517	S70
hsa-miR-142-5p	1711	S70
hsa-miR-30d-5p	1864	S70
hsa-let-7f-5p	2012	S70
hsa-miR-186-5p	2101	S70
hsa-miR-143-3p	2102	S70
hsa-miR-100-5p	2152	S70
hsa-miR-10b-5p	2193	S70
hsa-miR-30e-5p	2221	S70
hsa-miR-101-3p	3086	S70
hsa-miR-378a-3p	3867	S70
hsa-miR-92a-3p	4050	S70
hsa-miR-30a-5p	4264	S70
hsa-miR-451a	4388	S70
hsa-miR-181a-5p	4993	S70
hsa-miR-191-5p	5456	S70
hsa-miR-10a-5p	6577	S70
hsa-miR-26a-5p	7977	S70
hsa-miR-21-5p	11248	S70
hsa-miR-27b-3p	11513	S70
p-hsa-miR-247	18340	S70
hsa-miR-22-3p	20426	S70
hsa-miR-486-5p	24717	S70
