# Supplementary material for: Regenerative potential of epicardium-derived extracellular vesicles mediated by conserved miRNA transfer
Source: Cardiovasc Res. 2021 Feb 18;118(2):597–611. doi: 10.1093/cvr/cvab054 (PMC8803084; doi:10.1093/cvr/cvab054)
Supplement: cvab054_Supplementary_Data [file cvab054_supplementary_data.zip › cvab054-suppl_data/Suplementary table2. Antibody list.xlsx]

## Sheet: Sheet1
	Antibody	Suplier	Cat.Number
	CD63	Santa-Cruz	sc-15363
	PH3	Millipore	06-570
	a-actinin	Abcam	ab9465
	BrDU	Abcam	ab8152
	AuroraBkinase	Abcam	ab70238
	Wt1	Abcam	ab89901
	Vimentin	Abcam	ab16700
	ERK	Cell signalling	9102
	pERK	Cell signalling	4370S
	YAP	SIGMA	Y4770
	pYAP	SIGMA	SAB4504068
	AKT (pan)	Cell signalling	4691
	phosphoAKT(Ser473)	Cell signalling	4060
	Vinculin	Abcam	V4505
